# Supplementary material for: Assessing Quality of Life in Hemodialysis Patients in Kazakhstan: A Cross-Sectional Study
Source: J Clin Med. 2025 Jul 16;14(14):5021. doi: 10.3390/jcm14145021 (PMC12295577; doi:10.3390/jcm14145021)
Supplement: Supplementary file 1 [file jcm-14-05021-s001.zip]

Archive with 2 entries (2 files):
- jcm-3707559-supplementary  tables S2-S5, figure S1.pdf
- jcm-3707559-table S1 checklist.pdf
